# Supplementary material for: Distribution of Rachiplusia nu and Chrysodeixis includens in Bt and Conventional Soybean Fields in Brazil
Source: Insects. 2025 Apr 1;16(4):365. doi: 10.3390/insects16040365 (PMC12027875; doi:10.3390/insects16040365)
Supplement: Supplementary file 1 [file insects-16-00365-s001.zip]

Archive with 1 entries (1 files):
- insects-3520806-supplementary.pdf
